# Supplementary material for: Associations Between Lipid Traits and Breast Cancer Risk: A Mendelian Randomization Study in African Women
Source: Cancer Med. 2025 May 2;14(9):e70928. doi: 10.1002/cam4.70928 (PMC12048702; doi:10.1002/cam4.70928)
Supplement: Supplementary file 2 — Tables S1–S12 [file CAM4-14-e70928-s001.xlsx]

## Sheet: Overview
Supplementary Tables: The Causal Association Between Blood Lipids and Breast Cancer in African Women: A Mendelian Randomization study
Supplementary Table 1. Association parameters for each SNP in the lipid traits genetic instruments
Supplementary Table 2. Mendelian Randomization results for Lipid traits and overall breast cancer
Supplementary Table 3. Mendelian Randomization results for Lipid traits and estrogen positive breast cancer
Supplementary Table 4. Mendelian Randomization results for Lipid traits and estrogen negative breast cancer
Supplementary Table 5. Mendelian Randomization results for Lipid traits and triple negative breast cancer
Supplementary Table 6. Leave-one-out analysis of Lipid traits and overal breast cancer
Supplementary Table 7. Leave-one-out analysis of Lipid traits and estrogen positive breast cancer
Supplementary Table 8. Leave-one-out analysis of Lipid traits and estrogen negative breast cancer
Supplementary Table 9. Leave-one-out analysis of Lipid traits and triple negative breast cancer
Supplementary Table 10. Multivariable Mendelian Randomization Analysis of Lipid traits and Breast cancers
Supplementary Table 11. Heterogeneity test for Multivariable Mendelian Randomization Analysis of Lipid traits and Breast cancers
Supplementary Table 12. Reverse Mendelian Randomization association between breast cancer and lipid traits

## Sheet: S1. Instrumental SNPs 
Supplementary Table S1. Genetic instruments for the exposures and associated outcomes. beta, effect estimate from the genome-wide association anaylsis; chr, chromosome; p, p-value; se, standard error; SNP, single nucleotide polymorphism.
						Association parameters for the exposure			Association parameters for the breast cancer			Association parameters for the ER+ breast cancer			Association parameters for the ER- breast cancer			Association parameters for the TNBC			F_statistics	R_statistics
Exposure	SNP	Chr	Position	Effect Allele	Other Allele	beta	se	p	beta	se	p	beta	se	p	beta	se	p	beta	se	p	78.8	3.6
Triglyceride levels	rs3289	8	19823192	C	T	-0.130403	0.0152667	3.1153e-17	0.0428	0.0302	0.1568	0.0032	0.0379	0.9334	0.0529	0.0476	0.2666	0.1411	0.0613	0.02139
Triglyceride levels	rs34100096	11	116585625	A	G	-0.0956166	0.015642	1.72322e-09	0.039	0.0287	0.1744	0.0648	0.0362	0.0735	0.0087	0.0445	0.8455	-0.0017	0.0551	0.9753
Triglyceride levels	rs4783961	16	56994894	A	G	0.0507487	0.0110841	3.88794e-08	-0.0057	0.0159	0.7214	0.008	0.0198	0.6859	-0.0277	0.025	0.2676	-0.0166	0.0631	0.9142
Triglyceride levels	rs118170342	19	45401868	C	T	-0.135681	0.0178305	5.85194e-14	0.0479	0.0328	0.1441	0.057	0.0409	0.1628	0.0313	0.0509	0.5386	-0.0068	0.0313	0.5953
Total Cholesterol	rs111784051	19	45402262	G	T	0.265147	0.0129193	7.10722e-93	0.0189	0.024	0.4316	0.0189	0.024	0.4316	0.0348	0.0378	0.3573	0.0348	0.0378	0.3573	35.7	0.4
Total Cholesterol	rs138294113	19	11191729	T	C	0.144256	0.0128276	4.07005e-30	-0.0027	0.023	0.9071	-0.0027	0.023	0.9071	-0.0188	0.0359	0.6	-0.0188	0.0359	0.6
Total Cholesterol	rs2479413	1	55518682	T	C	-0.0530372	0.00940346	2.68819e-08	0.0096	0.0158	0.5416	0.0096	0.0158	0.5416	0.0151	0.0248	0.5416	0.0151	0.0248	0.5416
Total Cholesterol	rs2479416	1	55496558	C	A	-0.0698648	0.0313247	1.91646e-16	0.009	0.0181	0.6186	0.009	0.0181	0.6186	-0.0116	0.0284	0.6834	-0.0116	0.0284	0.6834
Total Cholesterol	rs2927456	19	45260214	A	G	0.0643705	0.0180242	7.16506e-09	-0.0248	0.0164	0.1311	-0.0248	0.0164	0.1311	-0.0153	0.0257	0.5509	-0.0153	0.0257	0.5509
Total Cholesterol	rs41306631	1	55176115	A	G	0.137656	0.0410243	2.96661e-08	0.0474	0.0415	0.2537	0.0474	0.0415	0.2537	0.045	0.0653	0.4902	0.045	0.0653	0.4902
Total Cholesterol	rs4804576	19	11331354	T	G	0.0863301	0.0116681	2.85102e-13	0.0414	0.02	0.03862	0.0414	0.02	0.03862	0.0322	0.0313	0.3027	0.0322	0.0313	0.3027
Total Cholesterol	rs56235208	1	55543079	C	T	-0.0962106	0.0137122	4.50921e-12	0.0041	0.0235	0.8604	0.0041	0.0235	0.8604	-0.0421	0.0365	0.248	-0.0421	0.0365	0.248
Total Cholesterol	rs61483465	16	72217018	C	A	-0.080544	0.0121766	7.01132e-11	-0.0076	0.0203	0.7077	-0.0076	0.0203	0.7077	-0.0117	0.0317	0.7115	-0.0117	0.0317	0.7115
Total Cholesterol	rs6756501	2	21218805	T	C	0.0780879	0.0139442	3.31474e-08	0.0036	0.0229	0.8737	0.0036	0.0229	0.8737	0.0049	0.036	0.8907	0.0049	0.036	0.8907
High Density Lipoprotein	rs3289	8	19823192	C	T	-0.064953	0.0112815	1.42935e-08	0.0428	0.0302	0.1568	0.0428	0.0302	0.1568	0.0529	0.0476	0.2666	0.1411	0.0613	0.02139	169.5	3.7
High Density Lipoprotein	rs7187512	16	56840171	G	A	0.10351	0.015372	3.16301e-11	-0.0083	0.0158	0.5974	-0.0083	0.0158	0.5974	0.0007	0.0246	0.9764	-0.0013	0.0307	0.9674
High Density Lipoprotein	rs74026419	16	67690634	G	T	-0.0582446	0.0161708	2.04786e-12	0.0135	0.0173	0.4357	0.0135	0.0173	0.4357	-0.0493	0.0269	0.0671	-0.0177	0.0337	0.5996
Low Density Lipoprotein	rs111784051	19	45402262	G	T	0.384996	0.013132	9.44061e-196	0.0189	0.024	0.4316	0.0599	0.0305	0.04911	0.0348	0.0378	0.3573	0.0507	0.0476	0.2873	47.3	0.2
Low Density Lipoprotein	rs2927456	19	45260214	A	G	0.075608	0.0186526	5.61565e-13	-0.0248	0.0164	0.1311	-0.029	0.0205	0.1579	-0.0153	0.0257	0.5509	-0.0355	0.032	0.2666
Low Density Lipoprotein	rs2927485	19	45279974	G	C	0.0659623	0.00950761	7.81088e-12	0.0027	0.0166	0.8719	-0.0146	0.0207	0.4807	0.024	0.0259	0.3543	0.0107	0.0324	0.7404
Low Density Lipoprotein	rs4804576	19	11331354	T	G	0.0781414	0.0116891	4.38834e-11	0.0414	0.02	0.03862	0.0486	0.0252	0.05424	0.0322	0.0313	0.3027	0.0514	0.0393	0.1903
Low Density Lipoprotein	rs6687414	1	55429362	C	T	0.0708898	0.0198781	2.36897e-09	-0.0065	0.019	0.7347	-0.0035	0.0237	0.8838	0.0056	0.0301	0.8535	-0.015	0.0375	0.6883
Low Density Lipoprotein	rs6756501	2	21218805	T	C	0.0834688	0.0139833	4.11443e-09	0.0036	0.0229	0.8737	0.0071	0.0285	0.8022	0.0049	0.036	0.8907	-0.0478	0.0448	0.286

## Sheet: S2. MR Analysis
Supplementary Table S2. Results of the two-sample Mendelian Randomization between lipid traits and breast cancer. Exposure, phenotypic trait tested as exposure; outcome, phenotypic trait tested as outcome; MR method, method used to peform Mendelian randomization analysis and calculate the MR effect; nsnp, number of instrumental SNPs; beta, MR effect estimate; se - standard error of the MR effect …
Outcome	Exposure	MR Method	nsnp	beta	se	pval
Breast cancer	Total cholesterol levels	Inverse variance weighted	10	0.0437267	0.0601134	0.466978
Breast cancer	Total cholesterol levels	Weighted median	10	0.0593478	0.0762027	0.436089
Breast cancer	Total cholesterol levels	MR Egger	10	0.149056	0.119889	0.248966
Breast cancer	Total cholesterol levels	Weighted mode	10	0.0457447	0.0855157	0.605662
Breast cancer	Total cholesterol levels	Simple mode	10	0.00660735	0.127007	0.959646
Breast cancer	Total cholesterol levels	Robust adjusted profile score (RAPS)	10	0.0410529	0.0636089	0.518671
Breast cancer	High density lipoprotein cholesterol levels	Inverse variance weighted	3	0.256233	0.165403	0.121347
Breast cancer	High density lipoprotein cholesterol levels	Weighted median	3	0.229378	0.200563	0.252761
Breast cancer	High density lipoprotein cholesterol levels	MR Egger	3	0.674401	0.70624	0.514678
Breast cancer	High density lipoprotein cholesterol levels	Weighted mode	3	0.192559	0.250662	0.522675
Breast cancer	High density lipoprotein cholesterol levels	Simple mode	3	0.211452	0.222842	0.442831
Breast cancer	High density lipoprotein cholesterol levels	Robust adjusted profile score (RAPS)	3	0.258117	0.172166	0.133814
Breast cancer	Low density lipoprotein cholesterol levels	Inverse variance weighted	5	0.0406326	0.0727856	0.576673
Breast cancer	Low density lipoprotein cholesterol levels	Weighted median	5	0.0483904	0.0605802	0.424416
Breast cancer	Low density lipoprotein cholesterol levels	MR Egger	5	0.0639195	0.124709	0.643617
Breast cancer	Low density lipoprotein cholesterol levels	Weighted mode	5	0.0447316	0.0618927	0.509844
Breast cancer	Low density lipoprotein cholesterol levels	Simple mode	5	-0.000203547	0.142482	0.998929
Breast cancer	Low density lipoprotein cholesterol levels	Robust adjusted profile score (RAPS)	5	0.0434947	0.0702923	0.536068
Breast cancer	Triglyceride levels	Inverse variance weighted	4	-0.312604	0.132403	0.0182255
Breast cancer	Triglyceride levels	Weighted median	4	-0.340359	0.150965	0.0241609
Breast cancer	Triglyceride levels	MR Egger	4	-0.502926	0.327329	0.26423
Breast cancer	Triglyceride levels	Weighted mode	4	-0.346836	0.19577	0.174578
Breast cancer	Triglyceride levels	Simple mode	4	-0.354195	0.207868	0.186941
Breast cancer	Triglyceride levels	Robust adjusted profile score (RAPS)	4	-0.314512	0.138271	0.0229296
Breast cancer	Triglyceride levels	MR-PRESSO	4	-0.313	0.056	0.012

## Sheet: S3. MR Analysis
Supplementary Table S3. Results of the two-sample Mendelian Randomization between lipid traits and estrogen positive breast cancer. Exposure, phenotypic trait tested as exposure; outcome, phenotypic trait tested as outcome; MR method, method used to peform Mendelian randomization analysis and calculate the MR effect; nsnp, number of instrumental SNPs; Beta, MR effect estimate; SE - standard error…
Outcome	Exposure	MR Method	nsnp	beta	se	pval
Estrogen Postive Breast Cancer	Total cholesterol levels	Inverse variance weighted	10	0.11615	0.0890312	0.192029
Estrogen Postive Breast Cancer	Total cholesterol levels	Weighted median	10	0.127744	0.102299	0.211765
Estrogen Postive Breast Cancer	Total cholesterol levels	MR Egger	10	0.373405	0.157321	0.0449984
Estrogen Postive Breast Cancer	Total cholesterol levels	Weighted mode	10	0.159031	0.106245	0.168659
Estrogen Postive Breast Cancer	Total cholesterol levels	Simple mode	10	-0.000950505	0.19451	0.996208
Estrogen Postive Breast Cancer	High density lipoprotein cholesterol levels	Inverse variance weighted	3	0.158269	0.251085	0.528472
Estrogen Postive Breast Cancer	High density lipoprotein cholesterol levels	Weighted median	3	-0.00241057	0.256818	0.992511
Estrogen Postive Breast Cancer	High density lipoprotein cholesterol levels	MR Egger	3	-0.414821	1.40597	0.817352
Estrogen Postive Breast Cancer	High density lipoprotein cholesterol levels	Weighted mode	3	-0.0611273	0.301459	0.85807
Estrogen Postive Breast Cancer	High density lipoprotein cholesterol levels	Simple mode	3	-0.0501421	0.338887	0.895944
Estrogen Postive Breast Cancer	Low density lipoprotein cholesterol levels	Inverse variance weighted	5	0.129155	0.0888927	0.146243
Estrogen Postive Breast Cancer	Low density lipoprotein cholesterol levels	Weighted median	5	0.146836	0.0757213	0.0524818
Estrogen Postive Breast Cancer	Low density lipoprotein cholesterol levels	MR Egger	5	0.192357	0.14607	0.279438
Estrogen Postive Breast Cancer	Low density lipoprotein cholesterol levels	Weighted mode	5	0.148897	0.0799499	0.136024
Estrogen Postive Breast Cancer	Low density lipoprotein cholesterol levels	Simple mode	5	0.0720233	0.192429	0.727189
Estrogen Postive Breast Cancer	Triglyceride levels	Inverse variance weighted	4	-0.236505	0.173375	0.172527
Estrogen Postive Breast Cancer	Triglyceride levels	Weighted median	4	-0.210225	0.195523	0.282289
Estrogen Postive Breast Cancer	Triglyceride levels	MR Egger	4	-0.551198	0.46362	0.356503
Estrogen Postive Breast Cancer	Triglyceride levels	Weighted mode	4	-0.0992056	0.296932	0.760295
Estrogen Postive Breast Cancer	Triglyceride levels	Simple mode	4	-0.0292804	0.317438	0.932322

## Sheet: S4. MR Analysis
Supplementary Table S4. Results of the two-sample Mendelian Randomization between lipid traits and estrogen negative breast cancer. Exposure, phenotypic trait tested as exposure; outcome, phenotypic trait tested as outcome; MR method, method used to peform Mendelian randomization analysis and calculate the MR effect; nsnp, number of instrumental SNPs; beta, MR effect estimate; se - standard error…
Outcome	Exposure	MR Method	nsnp	beta	se	pval
Estrogen Negative Breast Cancer	Total cholesterol levels	Inverse variance weighted	10	0.0990013	0.0943194	0.293884
Estrogen Negative Breast Cancer	Total cholesterol levels	Weighted median	10	0.130414	0.123376	0.290491
Estrogen Negative Breast Cancer	Total cholesterol levels	MR Egger	10	0.173202	0.188566	0.385201
Estrogen Negative Breast Cancer	Total cholesterol levels	Weighted mode	10	0.133461	0.134201	0.345969
Estrogen Negative Breast Cancer	Total cholesterol levels	Simple mode	10	0.179696	0.212169	0.418975
Estrogen Negative Breast Cancer	High density lipoprotein cholesterol levels	Inverse variance weighted	3	-0.0966522	0.385706	0.802135
Estrogen Negative Breast Cancer	High density lipoprotein cholesterol levels	Weighted median	3	0.0244143	0.341479	0.943003
Estrogen Negative Breast Cancer	High density lipoprotein cholesterol levels	MR Egger	3	1.83345	1.24923	0.380764
Estrogen Negative Breast Cancer	High density lipoprotein cholesterol levels	Weighted mode	3	0.122367	0.424654	0.800345
Estrogen Negative Breast Cancer	High density lipoprotein cholesterol levels	Simple mode	3	0.1398	0.434274	0.778048
Estrogen Negative Breast Cancer	Low density lipoprotein cholesterol levels	Inverse variance weighted	5	0.0845057	0.0878593	0.336135
Estrogen Negative Breast Cancer	Low density lipoprotein cholesterol levels	Weighted median	5	0.0890035	0.0914806	0.330592
Estrogen Negative Breast Cancer	Low density lipoprotein cholesterol levels	MR Egger	5	0.0993746	0.13176	0.505524
Estrogen Negative Breast Cancer	Low density lipoprotein cholesterol levels	Weighted mode	5	0.0898123	0.0979551	0.411088
Estrogen Negative Breast Cancer	Low density lipoprotein cholesterol levels	Simple mode	5	0.0769168	0.184077	0.697512
Estrogen Negative Breast Cancer	Triglyceride levels	Inverse variance weighted	4	-0.314928	0.206953	0.128076
Estrogen Negative Breast Cancer	Triglyceride levels	Weighted median	4	-0.311402	0.237921	0.190586
Estrogen Negative Breast Cancer	Triglyceride levels	MR Egger	4	-0.127118	0.512843	0.827362
Estrogen Negative Breast Cancer	Triglyceride levels	Weighted mode	4	-0.312199	0.313448	0.392653
Estrogen Negative Breast Cancer	Triglyceride levels	Simple mode	4	-0.314682	0.302399	0.374545

## Sheet: S5. MR Analysis
Supplementary Table S5. Results of the two-sample Mendelian Randomization between lipid traits and triple negative breast cancer. Exposure, phenotypic trait tested as exposure; outcome, phenotypic trait tested as outcome; MR method, method used to peform Mendelian randomization analysis and calculate the MR effect; nsnp, number of instrumental SNPs; beta, MR effect estimate; se - standard error o…
Outcome	Exposure	MR Method	Nsnp	Beta	SE	PVAL
Triple Negative Breast Cancer	Total cholesterol levels	Inverse variance weighted	10	0.110806	0.118662	0.350407
Triple Negative Breast Cancer	Total cholesterol levels	Weighted median	10	0.157688	0.153086	0.30298
Triple Negative Breast Cancer	Total cholesterol levels	MR Egger	10	0.286957	0.237308	0.261099
Triple Negative Breast Cancer	Total cholesterol levels	Weighted mode	10	0.17958	0.156221	0.279969
Triple Negative Breast Cancer	Total cholesterol levels	Simple mode	10	0.163348	0.265451	0.553558
Triple Negative Breast Cancer	High density lipoprotein cholesterol levels	Inverse variance weighted	3	0.329696	0.491941	0.502734
Triple Negative Breast Cancer	High density lipoprotein cholesterol levels	Weighted median	3	0.0136241	0.442501	0.975438
Triple Negative Breast Cancer	High density lipoprotein cholesterol levels	MR Egger	3	3.28656	1.42514	0.260476
Triple Negative Breast Cancer	High density lipoprotein cholesterol levels	Weighted mode	3	-0.108508	0.469595	0.838748
Triple Negative Breast Cancer	High density lipoprotein cholesterol levels	Simple mode	3	-0.146303	0.554536	0.816608
Triple Negative Breast Cancer	Low density lipoprotein cholesterol levels	Inverse variance weighted	5	0.0713443	0.122932	0.561676
Triple Negative Breast Cancer	Low density lipoprotein cholesterol levels	Weighted median	5	0.0904179	0.115215	0.432586
Triple Negative Breast Cancer	Low density lipoprotein cholesterol levels	MR Egger	5	0.204353	0.186441	0.353151
Triple Negative Breast Cancer	Low density lipoprotein cholesterol levels	Weighted mode	5	0.114289	0.129149	0.426179
Triple Negative Breast Cancer	Low density lipoprotein cholesterol levels	Simple mode	5	-0.347296	0.32231	0.341894
Triple Negative Breast Cancer	Triglyceride levels	Inverse variance weighted	4	-0.369948	0.283584	0.192048
Triple Negative Breast Cancer	Triglyceride levels	Weighted median	4	-0.116988	0.321252	0.715738
Triple Negative Breast Cancer	Triglyceride levels	MR Egger	4	-0.506563	0.854855	0.613543
Triple Negative Breast Cancer	Triglyceride levels	Weighted mode	4	0.0164213	0.488341	0.975287
Triple Negative Breast Cancer	Triglyceride levels	Simple mode	4	-0.00585395	0.528281	0.991854

## Sheet: S6.LOO Analysis
Supplementary Table S6. This table summarizes the findings from a leave-one-out analysis conducted to evaluate the causal relationship between lipid traits and breast cancer using two-sample MR. The leave-one-out approach helps assess the robustness of the results by removing each SNP one at a time
Exposure	Outcome	Sample size	SNP	Beta	SE	PVAL
Total cholesterol levels	Breast Cancer	39404	rs111784051	0.0219839	0.0834968	0.792327
Total cholesterol levels	Breast Cancer	39404	rs138294113	0.0540741	0.0673475	0.422026
Total cholesterol levels	Breast Cancer	39404	rs2479413	0.0532658	0.0621365	0.391313
Total cholesterol levels	Breast Cancer	39404	rs2479416	0.0535452	0.0630387	0.395658
Total cholesterol levels	Breast Cancer	39404	rs2927456	0.0690173	0.0618599	0.264549
Total cholesterol levels	Breast Cancer	39404	rs41306631	0.0312799	0.0613452	0.610122
Total cholesterol levels	Breast Cancer	39404	rs4804576	0.0122642	0.0622454	0.843804
Total cholesterol levels	Breast Cancer	39404	rs56235208	0.0492935	0.0645276	0.444919
Total cholesterol levels	Breast Cancer	39404	rs61483465	0.0406727	0.0647362	0.529818
Total cholesterol levels	Breast Cancer	39404	rs6756501	0.0436225	0.0643884	0.498095
Total cholesterol levels	Breast Cancer	39404	All	0.0437267	0.0601134	0.466978
High density lipoprotein cholesterol levels	Breast Cancer	39404	rs3289	0.181757	0.200787	0.365347
High density lipoprotein cholesterol levels	Breast Cancer	39404	rs7187512	0.3333	0.212665	0.117055
High density lipoprotein cholesterol levels	Breast Cancer	39404	rs74026419	0.261707	0.195408	0.180479
High density lipoprotein cholesterol levels	Breast Cancer	39404	All	0.256233	0.165403	0.121347
Low density lipoprotein cholesterol levels	Breast Cancer	39404	rs111784051	0.00647523	0.187355	0.97243
Low density lipoprotein cholesterol levels	Breast Cancer	39404	rs2927456	0.0667673	0.0642287	0.298561
Low density lipoprotein cholesterol levels	Breast Cancer	39404	rs4804576	0.0162127	0.0571858	0.776787
Low density lipoprotein cholesterol levels	Breast Cancer	39404	rs6687414	0.0466301	0.0843047	0.580185
Low density lipoprotein cholesterol levels	Breast Cancer	39404	rs6756501	0.0405248	0.0858398	0.636857
Low density lipoprotein cholesterol levels	Breast Cancer	39404	All	0.0406326	0.0727856	0.576673
Triglyceride levels	Breast Cancer	36767	rs118170342	-0.295279	0.158249	0.0620537
Triglyceride levels	Breast Cancer	36767	rs3289	-0.305025	0.161378	0.058741
Triglyceride levels	Breast Cancer	36767	rs34100096	-0.289587	0.147532	0.0496611
Triglyceride levels	Breast Cancer	36767	rs4783961	-0.356149	0.146089	0.0147731
Triglyceride levels	Breast Cancer	36767	All	-0.312604	0.132403	0.0182255

## Sheet: S7.LOO Analysis
Supplementary Table S7. This table summarizes the findings from a leave-one-out analysis conducted to evaluate the causal relationship between lipid traits and estrogen postive breast cancer using two-sample MR. The leave-one-out approach helps assess the robustness of the results by removing each SNP one at a time
Exposure	Outcome	Sample size	SNP	Beta	SE	PVAL
Total cholesterol levels	Estrogen Postive Breast Cancer	26067	rs111784051	0.0323379	0.117041	0.78232
Total cholesterol levels	Estrogen Postive Breast Cancer	26067	rs138294113	0.131226	0.101077	0.194195
Total cholesterol levels	Estrogen Postive Breast Cancer	26067	rs2479413	0.127635	0.0943749	0.176238
Total cholesterol levels	Estrogen Postive Breast Cancer	26067	rs2479416	0.144532	0.0872688	0.0976871
Total cholesterol levels	Estrogen Postive Breast Cancer	26067	rs2927456	0.150076	0.0830921	0.0708966
Total cholesterol levels	Estrogen Postive Breast Cancer	26067	rs41306631	0.0905611	0.0858098	0.291256
Total cholesterol levels	Estrogen Postive Breast Cancer	26067	rs4804576	0.0839427	0.0873596	0.336609
Total cholesterol levels	Estrogen Postive Breast Cancer	26067	rs56235208	0.129364	0.0955235	0.175653
Total cholesterol levels	Estrogen Postive Breast Cancer	26067	rs61483465	0.12234	0.0968471	0.206509
Total cholesterol levels	Estrogen Postive Breast Cancer	26067	rs6756501	0.117284	0.0965112	0.224276
Total cholesterol levels	Estrogen Postive Breast Cancer	26067	All	0.11615	0.0890312	0.192029
High density lipoprotein cholesterol levels	Estrogen Postive Breast Cancer	26067	rs3289	0.217613	0.416847	0.601639
High density lipoprotein cholesterol levels	Estrogen Postive Breast Cancer	26067	rs7187512	0.352494	0.343788	0.30521
High density lipoprotein cholesterol levels	Estrogen Postive Breast Cancer	26067	rs74026419	-0.0581615	0.242965	0.81081
High density lipoprotein cholesterol levels	Estrogen Postive Breast Cancer	26067	All	0.158269	0.251085	0.528472
Low density lipoprotein cholesterol levels	Estrogen Postive Breast Cancer	26067	rs111784051	0.0257876	0.217411	0.905582
Low density lipoprotein cholesterol levels	Estrogen Postive Breast Cancer	26067	rs2927456	0.166556	0.0732301	0.022941
Low density lipoprotein cholesterol levels	Estrogen Postive Breast Cancer	26067	rs4804576	0.104277	0.0823096	0.205196
Low density lipoprotein cholesterol levels	Estrogen Postive Breast Cancer	26067	rs6687414	0.137512	0.102511	0.179779
Low density lipoprotein cholesterol levels	Estrogen Postive Breast Cancer	26067	rs6756501	0.13113	0.104773	0.210732
Low density lipoprotein cholesterol levels	Estrogen Postive Breast Cancer	26067	All	0.129155	0.0888927	0.146243
Triglyceride levels	Estrogen Postive Breast Cancer	26067	rs118170342	-0.15691	0.232725	0.500166
Triglyceride levels	Estrogen Postive Breast Cancer	26067	rs3289	-0.338716	0.22533	0.132788
Triglyceride levels	Estrogen Postive Breast Cancer	26067	rs34100096	-0.131853	0.184388	0.474555
Triglyceride levels	Estrogen Postive Breast Cancer	26067	rs4783961	-0.323334	0.184769	0.0801294
Triglyceride levels	Estrogen Postive Breast Cancer	26067	All	-0.236505	0.173375	0.172527

## Sheet: S8.LOO Analysis
Supplementary Table S8. This table summarizes the findings from a leave-one-out analysis conducted to evaluate the causal relationship between lipid traits and estrogen postive breast cancer using two-sample MR. The leave-one-out approach helps assess the robustness of the results by removing each SNP one at a time
Exposure	Outcome	Sample size	SNP	Beta	SE	PVAL
Total cholesterol levels	Estrogen Negative Breast Cancer	21487	rs111784051	0.0738986	0.125783	0.556863
Total cholesterol levels	Estrogen Negative Breast Cancer	21487	rs138294113	0.137467	0.101923	0.177423
Total cholesterol levels	Estrogen Negative Breast Cancer	21487	rs2479413	0.115275	0.0962988	0.231283
Total cholesterol levels	Estrogen Negative Breast Cancer	21487	rs2479416	0.095187	0.0969657	0.326269
Total cholesterol levels	Estrogen Negative Breast Cancer	21487	rs2927456	0.118902	0.0970669	0.220593
Total cholesterol levels	Estrogen Negative Breast Cancer	21487	rs41306631	0.0896207	0.0962409	0.351744
Total cholesterol levels	Estrogen Negative Breast Cancer	21487	rs4804576	0.0791129	0.0976827	0.417999
Total cholesterol levels	Estrogen Negative Breast Cancer	21487	rs56235208	0.0766947	0.0973768	0.430927
Total cholesterol levels	Estrogen Negative Breast Cancer	21487	rs61483465	0.0961826	0.0971504	0.322156
Total cholesterol levels	Estrogen Negative Breast Cancer	21487	rs6756501	0.100585	0.0963575	0.296545
Total cholesterol levels	Estrogen Negative Breast Cancer	21487	All	0.0990013	0.0943194	0.293884
High density lipoprotein cholesterol levels	Estrogen Negative Breast Cancer	21487	rs3289	-0.377194	0.430929	0.381409
High density lipoprotein cholesterol levels	Estrogen Negative Breast Cancer	21487	rs7187512	-0.152816	0.697298	0.82653
High density lipoprotein cholesterol levels	Estrogen Negative Breast Cancer	21487	rs74026419	0.219656	0.305909	0.472729
High density lipoprotein cholesterol levels	Estrogen Negative Breast Cancer	21487	All	-0.0966522	0.385706	0.802135
Low density lipoprotein cholesterol levels	Estrogen Negative Breast Cancer	21487	rs111784051	0.0608533	0.196836	0.757202
Low density lipoprotein cholesterol levels	Estrogen Negative Breast Cancer	21487	rs2927456	0.105043	0.0909501	0.248108
Low density lipoprotein cholesterol levels	Estrogen Negative Breast Cancer	21487	rs4804576	0.0679493	0.0900523	0.450517
Low density lipoprotein cholesterol levels	Estrogen Negative Breast Cancer	21487	rs6687414	0.0847521	0.0898029	0.345294
Low density lipoprotein cholesterol levels	Estrogen Negative Breast Cancer	21487	rs6756501	0.0856227	0.0897411	0.340029
Low density lipoprotein cholesterol levels	Estrogen Negative Breast Cancer	21487	All	0.0845057	0.0878593	0.336135
Triglyceride levels	Estrogen Negative Breast Cancer	21487	rs118170342	-0.351779	0.248125	0.156264
Triglyceride levels	Estrogen Negative Breast Cancer	21487	rs3289	-0.271943	0.251234	0.279062
Triglyceride levels	Estrogen Negative Breast Cancer	21487	rs34100096	-0.370123	0.231054	0.10918
Triglyceride levels	Estrogen Negative Breast Cancer	21487	rs4783961	-0.265443	0.228053	0.244443
Triglyceride levels	Estrogen Negative Breast Cancer	21487	All	-0.314928	0.206953	0.128076

## Sheet: S9.LOO Analysis
Supplementary Table S9. This table summarizes the findings from a leave-one-out analysis conducted to evaluate the causal relationship between lipid traits and estrogen postive breast cancer using two-sample MR. The leave-one-out approach helps assess the robustness of the results by removing each SNP one at a time
Exposure	Outcome	Sample size	SNP	Beta	SE	PVAL
Total cholesterol levels	Triple Negative Breast Cancer	18709	rs111784051	0.048419	0.158132	0.759457
Total cholesterol levels	Triple Negative Breast Cancer	18709	rs138294113	0.112846	0.128071	0.378252
Total cholesterol levels	Triple Negative Breast Cancer	18709	rs2479413	0.118919	0.121169	0.326379
Total cholesterol levels	Triple Negative Breast Cancer	18709	rs2479416	0.0807498	0.121978	0.507968
Total cholesterol levels	Triple Negative Breast Cancer	18709	rs2927456	0.150822	0.122194	0.217097
Total cholesterol levels	Triple Negative Breast Cancer	18709	rs41306631	0.110732	0.121113	0.360569
Total cholesterol levels	Triple Negative Breast Cancer	18709	rs4804576	0.0754809	0.122911	0.539142
Total cholesterol levels	Triple Negative Breast Cancer	18709	rs56235208	0.0981188	0.122547	0.423329
Total cholesterol levels	Triple Negative Breast Cancer	18709	rs61483465	0.142904	0.122183	0.242166
Total cholesterol levels	Triple Negative Breast Cancer	18709	rs6756501	0.143115	0.121284	0.238001
Total cholesterol levels	Triple Negative Breast Cancer	18709	All	0.110806	0.118662	0.350407
High density lipoprotein cholesterol levels	Triple Negative Breast Cancer	18709	rs3289	-0.11976	0.390549	0.759113
High density lipoprotein cholesterol levels	Triple Negative Breast Cancer	18709	rs7187512	0.540769	0.84029	0.519867
High density lipoprotein cholesterol levels	Triple Negative Breast Cancer	18709	rs74026419	0.594573	0.663578	0.370247
High density lipoprotein cholesterol levels	Triple Negative Breast Cancer	18709	All	0.329696	0.491941	0.502734
Low density lipoprotein cholesterol levels	Triple Negative Breast Cancer	18709	rs111784051	-0.166741	0.275617	0.545196
Low density lipoprotein cholesterol levels	Triple Negative Breast Cancer	18709	rs2927456	0.110858	0.118227	0.348416
Low density lipoprotein cholesterol levels	Triple Negative Breast Cancer	18709	rs4804576	0.0416379	0.122758	0.734468
Low density lipoprotein cholesterol levels	Triple Negative Breast Cancer	18709	rs6687414	0.084237	0.140701	0.549375
Low density lipoprotein cholesterol levels	Triple Negative Breast Cancer	18709	rs6756501	0.0998128	0.121075	0.409718
Low density lipoprotein cholesterol levels	Triple Negative Breast Cancer	18709	All	0.0713443	0.122932	0.561676
Triglyceride levels	Triple Negative Breast Cancer	18709	rs118170342	-0.561006	0.342222	0.10115
Triglyceride levels	Triple Negative Breast Cancer	18709	rs3289	-0.0559862	0.312138	0.857652
Triglyceride levels	Triple Negative Breast Cancer	18709	rs34100096	-0.469083	0.356848	0.188672
Triglyceride levels	Triple Negative Breast Cancer	18709	rs4783961	-0.379211	0.382709	0.321755
Triglyceride levels	Triple Negative Breast Cancer	18709	All	-0.369948	0.283584	0.192048

[truncated: 3 more sheets: S10.Multivariable MR, S11.Heterogeneity, S12. Reverse MR]
